# Supplementary material for: Nutrition, Nutritional Status, Micronutrients Deficiency, and Disease Course of Inflammatory Bowel Disease
Source: Nutrients. 2023 Aug 31;15(17):3824. doi: 10.3390/nu15173824 (PMC10489664; doi:10.3390/nu15173824)
Supplement: Supplementary file 1 [file nutrients-15-03824-s001.zip]

Archive with 1 entries (1 files):
- nutrients-2579525-supplementary.pdf
